# Supplementary material for: A Metabolomic Study of Epichloë Endophytes for Screening Antifungal Metabolites
Source: Metabolites. 2022 Jan 4;12(1):37. doi: 10.3390/metabo12010037 (PMC8781816; doi:10.3390/metabo12010037)
Supplement: Supplementary file 1 [file metabolites-12-00037-s001.zip]

Archive with 1 entries (1 files):
- metabolites-1506328-supplementary.pdf
